# Supplementary material for: A Simple Pattern of Movement Is Not Able to Inhibit Experimental Pain in FM Patients and Controls: An sLORETA Study
Source: Brain Sci. 2020 Mar 24;10(3):190. doi: 10.3390/brainsci10030190 (PMC7139913; doi:10.3390/brainsci10030190)
Supplement: Supplementary file 1 [file brainsci-10-00190-s001.zip]

Archive with 2 entries (2 files):
- supplementary materials/Table S1.txt
- supplementary materials/Table S2.txt
