# Supplementary material for: A Simple Pattern of Movement Is Not Able to Inhibit Experimental Pain in FM Patients and Controls: An sLORETA Study
Source: Brain Sci. 2020 Mar 24;10(3):190. doi: 10.3390/brainsci10030190 (PMC7139913; doi:10.3390/brainsci10030190)
Supplement: Supplementary file 1 [file brainsci-10-00190-s001.zip › supplementary materials/Table S1.txt]

X(MNI),	Y(MNI),	Z(MNI),	X(TAL),	Y(TAL),	Z(TAL),	VoxelValue ,	Brodmann area,	Lobe, St	ructur	e
-60	-20	40	-59	-18	38	-3.76342E+0000,	4	Frontal	Lobe,	Precentral Gyrus
-55	-15	30	-54	-13	28	-3.73977E+0000,	4	Frontal	Lobe,	Precentral Gyrus
-55	-15	35	-54	-13	33	-3.72732E+0000,	4	Frontal	Lobe,	Precentral Gyrus
-35	-25	55	-35	-22	52	-3.72255E+0000,	4	Frontal	Lobe,	Precentral Gyrus
-35	-15	55	-35	-12	51	-3.71634E+0000,	4	Frontal	Lobe,	Precentral Gyrus
-35	-20	55	-35	-17	52	-3.71405E+0000,	4	Frontal	Lobe,	Precentral Gyrus
-55	-15	40	-54	-13	37	-3.70999E+0000,	4	Frontal	Lobe,	Precentral Gyrus
-35	-30	70	-35	-26	66	-3.70479E+0000,	4	Frontal	Lobe,	Precentral Gyrus
-60	-15	35	-59	-13	33	-3.70473E+0000,	4	Frontal	Lobe,	Precentral Gyrus
55	-5	15	54	-4	14	-3.69750E+0000,	4	Frontal	Lobe,	Precentral Gyrus
-60	-15	40	-59	-13	37	-3.68723E+0000,	4	Frontal	Lobe,	Precentral Gyrus
-60	-20	45	-59	-17	42	-3.68663E+0000,	4	Frontal	Lobe,	Precentral Gyrus
-55	-10	45	-54	-8	42	-3.68390E+0000,	4	Frontal	Lobe,	Precentral Gyrus
-65	-10	30	-64	-8	28	-3.65594E+0000,	4	Frontal	Lobe,	Precentral Gyrus
55	-15	35	54	-13	33	-3.65409E+0000,	4	Frontal	Lobe,	Postcentral Gyrus
55	-10	45	54	-8	42	-3.65105E+0000,	4	Frontal	Lobe,	Precentral Gyrus
50	-15	40	50	-13	37	-3.64948E+0000,	4	Frontal	Lobe,	Precentral Gyrus
-40	-20	60	-40	-17	56	-3.64865E+0000,	4	Frontal	Lobe,	Precentral Gyrus
50	-10	45	50	-8	42	-3.63012E+0000,	4	Frontal	Lobe,	Precentral Gyrus
55	-15	40	54	-13	37	-3.62806E+0000,	4	Frontal	Lobe,	Precentral Gyrus
55	-10	50	54	-7	46	-3.62665E+0000,	4	Frontal	Lobe,	Precentral Gyrus
-60	-10	30	-59	-8	28	-3.62647E+0000,	4	Frontal	Lobe,	Precentral Gyrus
-40	-20	50	-40	-17	47	-3.62529E+0000,	4	Frontal	Lobe,	Precentral Gyrus
50	-10	50	50	-7	46	-3.61860E+0000,	4	Frontal	Lobe,	Precentral Gyrus
50	-15	50	50	-12	47	-3.60762E+0000,	4	Frontal	Lobe,	Precentral Gyrus
50	-15	45	50	-12	42	-3.57785E+0000,	4	Frontal	Lobe,	Precentral Gyrus
55	-15	45	54	-12	42	-3.57585E+0000,	4	Frontal	Lobe,	Precentral Gyrus
35	-25	65	35	-21	61	-3.57398E+0000,	4	Frontal	Lobe,	Precentral Gyrus
35	-20	55	35	-17	52	-3.56689E+0000,	4	Frontal	Lobe,	Precentral Gyrus
45	-15	50	45	-12	47	-3.56411E+0000,	4	Frontal	Lobe,	Precentral Gyrus
40	-20	55	40	-17	52	-3.55846E+0000,	4	Frontal	Lobe,	Precentral Gyrus
35	-25	55	35	-22	52	-3.55685E+0000,	4	Frontal	Lobe,	Precentral Gyrus
35	-30	60	35	-26	57	-3.53323E+0000,	4	Frontal	Lobe,	Precentral Gyrus
35	-30	70	35	-26	66	-3.53253E+0000,	4	Frontal	Lobe,	Precentral Gyrus
-50	-10	45	-50	-8	42	-3.53226E+0000,	4	Frontal	Lobe,	Precentral Gyrus
35	-30	65	35	-26	61	-3.53190E+0000,	4	Frontal	Lobe,	Precentral Gyrus
50	-10	55	50	-7	51	-3.52874E+0000,	4	Frontal	Lobe,	Precentral Gyrus
-50	-15	45	-50	-12	42	-3.52628E+0000,	4	Frontal	Lobe,	Precentral Gyrus
-40	-15	55	-40	-12	51	-3.52345E+0000,	4	Frontal	Lobe,	Precentral Gyrus
-45	-15	50	-45	-12	47	-3.51488E+0000,	4	Frontal	Lobe,	Precentral Gyrus
40	-15	55	40	-12	51	-3.51289E+0000,	4	Frontal	Lobe,	Precentral Gyrus
-50	-15	40	-50	-13	37	-3.50335E+0000,	4	Frontal	Lobe,	Precentral Gyrus
-50	-10	50	-50	-7	46	-3.49521E+0000,	4	Frontal	Lobe,	Precentral Gyrus
40	-15	50	40	-12	47	-3.49092E+0000,	4	Frontal	Lobe,	Precentral Gyrus
10	-50	65	10	-45	62	-3.60941E+0000,	5	Frontal	Lobe,	Paracentral Lobule
15	-40	50	15	-36	48	-3.55649E+0000,	5	Frontal	Lobe,	Paracentral Lobule
20	-45	50	20	-41	48	-3.53363E+0000,	5	Frontal	Lobe,	Paracentral Lobule
20	-45	60	20	-41	57	-3.51852E+0000,	5	Frontal	Lobe,	Paracentral Lobule
10	-40	50	10	-36	48	-3.50869E+0000,	5	Frontal	Lobe,	Paracentral Lobule
15	-35	50	15	-32	48	-3.50030E+0000,	5	Frontal	Lobe,	Paracentral Lobule
-35	-15	65	-35	-12	60	-3.77352E+0000,	6	Frontal	Lobe,	Precentral Gyrus
-35	-10	65	-35	-7	60	-3.76480E+0000,	6	Frontal	Lobe,	Precentral Gyrus
-35	10	60	-35	12	55	-3.74959E+0000,	6	Frontal	Lobe,	Middle Frontal Gyrus
40	10	55	40	12	50	-3.72106E+0000,	6	Frontal	Lobe,	Middle Frontal Gyrus
-35	-25	70	-35	-21	66	-3.71809E+0000,	6	Frontal	Lobe,	Precentral Gyrus
-60	0	35	-59	2	32	-3.70788E+0000,	6	Frontal	Lobe,	Precentral Gyrus
-60	-5	35	-59	-3	32	-3.70335E+0000,	6	Frontal	Lobe,	Precentral Gyrus
-35	-20	70	-35	-16	65	-3.70006E+0000,	6	Frontal	Lobe,	Precentral Gyrus
-65	-5	30	-64	-3	28	-3.69999E+0000,	6	Frontal	Lobe,	Precentral Gyrus
-55	-5	35	-54	-3	32	-3.69778E+0000,	6	Frontal	Lobe,	Precentral Gyrus
55	-5	35	54	-3	32	-3.69115E+0000,	6	Frontal	Lobe,	Precentral Gyrus
-60	-10	40	-59	-8	37	-3.68932E+0000,	6	Frontal	Lobe,	Precentral Gyrus
60	5	35	59	6	32	-3.68900E+0000,	6	Frontal	Lobe,	Precentral Gyrus
55	-10	35	54	-8	33	-3.68555E+0000,	6	Frontal	Lobe,	Precentral Gyrus
55	0	30	54	1	28	-3.68534E+0000,	6	Frontal	Lobe,	Precentral Gyrus
-55	0	35	-54	2	32	-3.68268E+0000,	6	Frontal	Lobe,	Precentral Gyrus
60	0	40	59	2	37	-3.68260E+0000,	6	Frontal	Lobe,	Precentral Gyrus
55	-5	40	54	-3	37	-3.68114E+0000,	6	Frontal	Lobe,	Precentral Gyrus
-55	-5	40	-54	-3	37	-3.68044E+0000,	6	Frontal	Lobe,	Precentral Gyrus
60	0	35	59	2	32	-3.67588E+0000,	6	Frontal	Lobe,	Precentral Gyrus
55	0	35	54	2	32	-3.67253E+0000,	6	Frontal	Lobe,	Precentral Gyrus
60	-5	40	59	-3	37	-3.67031E+0000,	6	Frontal	Lobe,	Precentral Gyrus
-60	5	30	-59	6	27	-3.66581E+0000,	6	Frontal	Lobe,	Precentral Gyrus
55	5	45	54	7	41	-3.66374E+0000,	6	Frontal	Lobe,	Middle Frontal Gyrus
-55	0	30	-54	1	28	-3.66277E+0000,	6	Frontal	Lobe,	Precentral Gyrus
55	-5	45	54	-3	42	-3.66255E+0000,	6	Frontal	Lobe,	Precentral Gyrus
55	0	45	54	2	41	-3.66254E+0000,	6	Frontal	Lobe,	Middle Frontal Gyrus
-60	0	30	-59	1	28	-3.65188E+0000,	6	Frontal	Lobe,	Precentral Gyrus
55	0	40	54	2	37	-3.65065E+0000,	6	Frontal	Lobe,	Precentral Gyrus
-50	-5	25	-50	-4	23	-3.64710E+0000,	6	Frontal	Lobe,	Precentral Gyrus
-35	-10	55	-35	-7	51	-3.64616E+0000,	6	Frontal	Lobe,	Precentral Gyrus
-55	-5	45	-54	-3	42	-3.64375E+0000,	6	Frontal	Lobe,	Precentral Gyrus
-50	-10	35	-50	-8	33	-3.64270E+0000,	6	Frontal	Lobe,	Precentral Gyrus
-55	0	40	-54	2	37	-3.64166E+0000,	6	Frontal	Lobe,	Precentral Gyrus
50	-10	35	50	-8	33	-3.64141E+0000,	6	Frontal	Lobe,	Precentral Gyrus
50	-10	40	50	-8	37	-3.63845E+0000,	6	Frontal	Lobe,	Precentral Gyrus
55	0	50	54	2	46	-3.63244E+0000,	6	Frontal	Lobe,	Precentral Gyrus
-55	-5	50	-54	-3	46	-3.63118E+0000,	6	Frontal	Lobe,	Precentral Gyrus
-50	-5	35	-50	-3	32	-3.63013E+0000,	6	Frontal	Lobe,	Precentral Gyrus
35	-5	60	35	-2	55	-3.62481E+0000,	6	Frontal	Lobe,	Middle Frontal Gyrus
35	10	60	35	12	55	-3.62448E+0000,	6	Frontal	Lobe,	Middle Frontal Gyrus
-50	0	30	-50	1	28	-3.62448E+0000,	6	Frontal	Lobe,	Precentral Gyrus
50	-5	45	50	-3	42	-3.61719E+0000,	6	Frontal	Lobe,	Precentral Gyrus
35	-10	60	35	-7	56	-3.61507E+0000,	6	Frontal	Lobe,	Precentral Gyrus
60	-10	40	59	-8	37	-3.61157E+0000,	6	Frontal	Lobe,	Precentral Gyrus
50	-5	25	50	-4	23	-3.61029E+0000,	6	Frontal	Lobe,	Precentral Gyrus
-50	-5	20	-50	-4	19	-3.60949E+0000,	6	Frontal	Lobe,	Precentral Gyrus
60	-5	35	59	-3	32	-3.60516E+0000,	6	Frontal	Lobe,	Precentral Gyrus
-55	0	45	-54	2	41	-3.59782E+0000,	6	Frontal	Lobe,	Middle Frontal Gyrus
-35	-10	60	-35	-7	56	-3.59670E+0000,	6	Frontal	Lobe,	Precentral Gyrus
35	-15	65	35	-12	60	-3.59566E+0000,	6	Frontal	Lobe,	Precentral Gyrus
50	-5	55	50	-2	51	-3.59547E+0000,	6	Frontal	Lobe,	Precentral Gyrus
50	0	45	50	2	41	-3.58976E+0000,	6	Frontal	Lobe,	Middle Frontal Gyrus
50	-5	20	50	-4	19	-3.58939E+0000,	6	Frontal	Lobe,	Precentral Gyrus
50	-5	35	50	-3	32	-3.58729E+0000,	6	Frontal	Lobe,	Precentral Gyrus
45	-10	40	45	-8	37	-3.58244E+0000,	6	Frontal	Lobe,	Precentral Gyrus
60	-10	45	59	-8	42	-3.58188E+0000,	6	Frontal	Lobe,	Precentral Gyrus
-50	0	35	-50	2	32	-3.58176E+0000,	6	Frontal	Lobe,	Precentral Gyrus
-50	-10	40	-50	-8	37	-3.57922E+0000,	6	Frontal	Lobe,	Precentral Gyrus
50	-5	40	50	-3	37	-3.57785E+0000,	6	Frontal	Lobe,	Precentral Gyrus
50	0	50	50	2	46	-3.57250E+0000,	6	Frontal	Lobe,	Precentral Gyrus
50	5	45	50	7	41	-3.57197E+0000,	6	Frontal	Lobe,	Middle Frontal Gyrus
35	-10	55	35	-7	51	-3.57012E+0000,	6	Frontal	Lobe,	Precentral Gyrus
35	-5	55	35	-2	51	-3.56836E+0000,	6	Frontal	Lobe,	Middle Frontal Gyrus
-30	5	55	-30	7	50	-3.56769E+0000,	6	Frontal	Lobe,	Middle Frontal Gyrus
35	0	55	35	3	51	-3.56766E+0000,	6	Frontal	Lobe,	Middle Frontal Gyrus
-50	-5	40	-50	-3	37	-3.56304E+0000,	6	Frontal	Lobe,	Precentral Gyrus
55	-5	10	54	-4	9	-3.56267E+0000,	6	Frontal	Lobe,	Precentral Gyrus
40	-10	35	40	-8	33	-3.56119E+0000,	6	Frontal	Lobe,	Precentral Gyrus
45	-5	45	45	-3	42	-3.56055E+0000,	6	Frontal	Lobe,	Precentral Gyrus
50	0	30	50	1	28	-3.55801E+0000,	6	Frontal	Lobe,	Precentral Gyrus
-30	0	55	-30	3	51	-3.55643E+0000,	6	Frontal	Lobe,	Middle Frontal Gyrus
-30	-5	55	-30	-2	51	-3.55398E+0000,	6	Frontal	Lobe,	Middle Frontal Gyrus
45	-5	50	45	-3	46	-3.55347E+0000,	6	Frontal	Lobe,	Precentral Gyrus
-35	-5	55	-35	-2	51	-3.55107E+0000,	6	Frontal	Lobe,	Middle Frontal Gyrus
-30	-10	55	-30	-7	51	-3.55007E+0000,	6	Frontal	Lobe,	Precentral Gyrus
5	-10	70	5	-6	65	-3.54694E+0000,	6	Frontal	Lobe,	Superior Frontal Gyrus
5	-15	70	5	-11	65	-3.54165E+0000,	6	Frontal	Lobe,	Medial Frontal Gyrus
35	-15	70	35	-11	65	-3.53221E+0000,	6	Frontal	Lobe,	Precentral Gyrus
50	5	50	50	7	46	-3.53131E+0000,	6	Frontal	Lobe,	Middle Frontal Gyrus
45	-10	35	45	-8	33	-3.52858E+0000,	6	Frontal	Lobe,	Precentral Gyrus
40	-5	40	40	-3	37	-3.52675E+0000,	6	Frontal	Lobe,	Precentral Gyrus
10	-20	70	10	-16	65	-3.52495E+0000,	6	Frontal	Lobe,	Superior Frontal Gyrus
40	-10	40	40	-8	37	-3.52451E+0000,	6	Frontal	Lobe,	Precentral Gyrus
60	0	30	59	1	28	-3.52029E+0000,	6	Frontal	Lobe,	Precentral Gyrus
-55	0	25	-54	1	23	-3.51769E+0000,	6	Frontal	Lobe,	Precentral Gyrus
50	0	35	50	2	32	-3.51264E+0000,	6	Frontal	Lobe,	Precentral Gyrus
45	10	55	45	12	50	-3.51233E+0000,	6	Frontal	Lobe,	Middle Frontal Gyrus
35	-25	70	35	-21	66	-3.51021E+0000,	6	Frontal	Lobe,	Precentral Gyrus
50	0	40	50	2	37	-3.50941E+0000,	6	Frontal	Lobe,	Precentral Gyrus
35	5	55	35	7	50	-3.50571E+0000,	6	Frontal	Lobe,	Middle Frontal Gyrus
55	-5	25	54	-4	23	-3.50389E+0000,	6	Frontal	Lobe,	Precentral Gyrus
-50	0	40	-50	2	37	-3.50129E+0000,	6	Frontal	Lobe,	Precentral Gyrus
55	-5	20	54	-4	19	-3.49796E+0000,	6	Frontal	Lobe,	Precentral Gyrus
45	0	50	45	2	46	-3.49764E+0000,	6	Frontal	Lobe,	Middle Frontal Gyrus
-50	-5	45	-50	-3	42	-3.49683E+0000,	6	Frontal	Lobe,	Precentral Gyrus
45	-5	40	45	-3	37	-3.49648E+0000,	6	Frontal	Lobe,	Precentral Gyrus
45	0	45	45	2	41	-3.49555E+0000,	6	Frontal	Lobe,	Middle Frontal Gyrus
-35	-5	60	-35	-2	55	-3.49252E+0000,	6	Frontal	Lobe,	Middle Frontal Gyrus
40	0	60	40	3	55	-3.49091E+0000,	6	Frontal	Lobe,	Middle Frontal Gyrus
40	-10	50	40	-7	46	-3.48615E+0000,	6	Frontal	Lobe,	Precentral Gyrus
40	-5	50	40	-3	46	-3.48473E+0000,	6	Frontal	Lobe,	Middle Frontal Gyrus
35	35	45	35	36	40	-3.85064E+0000,	8	Frontal	Lobe,	Middle Frontal Gyrus
40	15	55	40	17	50	-3.75493E+0000,	8	Frontal	Lobe,	Superior Frontal Gyrus
35	30	50	35	31	44	-3.73487E+0000,	8	Frontal	Lobe,	Middle Frontal Gyrus
-15	50	45	-15	51	39	-3.72709E+0000,	8	Frontal	Lobe,	Superior Frontal Gyrus
30	35	50	30	36	44	-3.71398E+0000,	8	Frontal	Lobe,	Middle Frontal Gyrus
40	20	55	40	22	50	-3.70611E+0000,	8	Frontal	Lobe,	Superior Frontal Gyrus
35	20	55	35	22	50	-3.68704E+0000,	8	Frontal	Lobe,	Superior Frontal Gyrus
30	40	45	30	41	39	-3.67358E+0000,	8	Frontal	Lobe,	Superior Frontal Gyrus
35	25	50	35	27	45	-3.62773E+0000,	8	Frontal	Lobe,	Middle Frontal Gyrus
40	25	50	40	27	45	-3.62712E+0000,	8	Frontal	Lobe,	Middle Frontal Gyrus
30	20	55	30	22	50	-3.61356E+0000,	8	Frontal	Lobe,	Superior Frontal Gyrus
50	10	45	50	12	41	-3.58479E+0000,	8	Frontal	Lobe,	Middle Frontal Gyrus
35	15	55	35	17	50	-3.57023E+0000,	8	Frontal	Lobe,	Superior Frontal Gyrus
25	30	50	25	31	44	-3.56239E+0000,	8	Frontal	Lobe,	Superior Frontal Gyrus
-10	40	50	-10	41	44	-3.55398E+0000,	8	Frontal	Lobe,	Superior Frontal Gyrus
-15	45	45	-15	46	39	-3.54258E+0000,	8	Frontal	Lobe,	Superior Frontal Gyrus
30	25	55	30	27	49	-3.54122E+0000,	8	Frontal	Lobe,	Superior Frontal Gyrus
25	30	55	25	32	49	-3.50565E+0000,	8	Frontal	Lobe,	Superior Frontal Gyrus
-15	30	55	-15	32	49	-3.50119E+0000,	8	Frontal	Lobe,	Superior Frontal Gyrus
-20	40	50	-20	41	44	-3.48508E+0000,	8	Frontal	Lobe,	Superior Frontal Gyrus
50	15	30	50	16	27	-3.83544E+0000,	9	Frontal	Lobe,	Middle Frontal Gyrus
35	40	40	35	41	35	-3.76872E+0000,	9	Frontal	Lobe,	Middle Frontal Gyrus
40	35	40	40	36	35	-3.72342E+0000,	9	Frontal	Lobe,	Middle Frontal Gyrus
55	5	30	54	6	27	-3.70958E+0000,	9	Frontal	Lobe,	Inferior Frontal Gyrus
50	30	35	50	31	31	-3.69324E+0000,	9	Frontal	Lobe,	Middle Frontal Gyrus
45	35	35	45	36	30	-3.69296E+0000,	9	Frontal	Lobe,	Superior Frontal Gyrus
55	10	30	54	11	27	-3.68928E+0000,	9	Frontal	Lobe,	Inferior Frontal Gyrus
45	30	40	45	31	35	-3.67621E+0000,	9	Frontal	Lobe,	Middle Frontal Gyrus
-55	5	30	-54	6	27	-3.66571E+0000,	9	Frontal	Lobe,	Inferior Frontal Gyrus
-55	15	30	-54	16	27	-3.65784E+0000,	9	Frontal	Lobe,	Inferior Frontal Gyrus
-55	5	35	-54	6	32	-3.65732E+0000,	9	Frontal	Lobe,	Inferior Frontal Gyrus
60	10	30	59	11	27	-3.65511E+0000,	9	Frontal	Lobe,	Inferior Frontal Gyrus
-60	10	30	-59	11	27	-3.63922E+0000,	9	Frontal	Lobe,	Inferior Frontal Gyrus
-55	10	35	-54	11	32	-3.62935E+0000,	9	Frontal	Lobe,	Inferior Frontal Gyrus
50	0	25	50	1	23	-3.62767E+0000,	9	Frontal	Lobe,	Inferior Frontal Gyrus
60	5	30	59	6	27	-3.62289E+0000,	9	Frontal	Lobe,	Inferior Frontal Gyrus
-55	15	35	-54	16	31	-3.62202E+0000,	9	Frontal	Lobe,	Middle Frontal Gyrus
50	20	40	50	21	36	-3.61903E+0000,	9	Frontal	Lobe,	Middle Frontal Gyrus
-50	0	25	-50	1	23	-3.61249E+0000,	9	Frontal	Lobe,	Inferior Frontal Gyrus
55	0	25	54	1	23	-3.61208E+0000,	9	Frontal	Lobe,	Inferior Frontal Gyrus
55	5	40	54	7	37	-3.61190E+0000,	9	Frontal	Lobe,	Middle Frontal Gyrus
-55	20	30	-54	21	27	-3.60958E+0000,	9	Frontal	Lobe,	Middle Frontal Gyrus
55	5	35	54	6	32	-3.60325E+0000,	9	Frontal	Lobe,	Inferior Frontal Gyrus
-45	30	40	-45	31	35	-3.59444E+0000,	9	Frontal	Lobe,	Middle Frontal Gyrus
55	20	25	54	21	22	-3.58257E+0000,	9	Frontal	Lobe,	Inferior Frontal Gyrus
50	15	40	50	16	36	-3.57640E+0000,	9	Frontal	Lobe,	Middle Frontal Gyrus
50	25	40	50	26	36	-3.56488E+0000,	9	Frontal	Lobe,	Middle Frontal Gyrus
-50	5	30	-50	6	27	-3.56415E+0000,	9	Frontal	Lobe,	Inferior Frontal Gyrus
-20	55	35	-20	55	29	-3.56046E+0000,	9	Frontal	Lobe,	Superior Frontal Gyrus
-30	50	35	-30	50	30	-3.53319E+0000,	9	Frontal	Lobe,	Superior Frontal Gyrus
55	10	40	54	12	36	-3.52349E+0000,	9	Frontal	Lobe,	Middle Frontal Gyrus
45	10	30	45	11	27	-3.52247E+0000,	9	Frontal	Lobe,	Inferior Frontal Gyrus
-55	5	25	-54	6	23	-3.50904E+0000,	9	Frontal	Lobe,	Inferior Frontal Gyrus
50	10	30	50	11	27	-3.50712E+0000,	9	Frontal	Lobe,	Inferior Frontal Gyrus
-50	5	35	-50	6	32	-3.50076E+0000,	9	Frontal	Lobe,	Inferior Frontal Gyrus
50	5	30	50	6	27	-3.49613E+0000,	9	Frontal	Lobe,	Inferior Frontal Gyrus
45	15	35	45	16	31	-3.48235E+0000,	9	Frontal	Lobe,	Middle Frontal Gyrus
-35	50	5	-35	49	2	-3.74851E+0000,	10	Frontal	Lobe,	Middle Frontal Gyrus
10	65	20	10	64	15	-3.73959E+0000,	10	Frontal	Lobe,	Superior Frontal Gyrus
-20	65	0	-20	63	-3	-3.72691E+0000,	10	Frontal	Lobe,	Superior Frontal Gyrus
20	65	10	20	63	6	-3.72338E+0000,	10	Frontal	Lobe,	Superior Frontal Gyrus
25	60	5	25	58	2	-3.72047E+0000,	10	Frontal	Lobe,	Superior Frontal Gyrus
-25	60	5	-25	58	2	-3.72027E+0000,	10	Frontal	Lobe,	Superior Frontal Gyrus
25	55	30	25	55	25	-3.71997E+0000,	10	Frontal	Lobe,	Superior Frontal Gyrus
10	60	30	10	60	25	-3.71382E+0000,	10	Frontal	Lobe,	Superior Frontal Gyrus
15	65	15	15	64	11	-3.70950E+0000,	10	Frontal	Lobe,	Superior Frontal Gyrus
15	60	30	15	60	25	-3.65529E+0000,	10	Frontal	Lobe,	Superior Frontal Gyrus
5	55	5	5	54	2	-3.64792E+0000,	10	Frontal	Lobe,	Medial Frontal Gyrus
-35	60	-5	-35	58	-7	-3.63970E+0000,	10	Frontal	Lobe,	Middle Frontal Gyrus
15	60	25	15	59	20	-3.63445E+0000,	10	Frontal	Lobe,	Superior Frontal Gyrus
20	60	25	20	59	20	-3.63326E+0000,	10	Frontal	Lobe,	Superior Frontal Gyrus
-30	55	-5	-30	53	-7	-3.62426E+0000,	10	Frontal	Lobe,	Middle Frontal Gyrus
-35	50	30	-35	50	25	-3.61766E+0000,	10	Frontal	Lobe,	Superior Frontal Gyrus
-25	55	5	-25	54	2	-3.61411E+0000,	10	Frontal	Lobe,	Superior Frontal Gyrus
10	65	15	10	64	11	-3.61032E+0000,	10	Frontal	Lobe,	Medial Frontal Gyrus
45	45	0	45	44	-2	-3.59885E+0000,	10	Frontal	Lobe,	Inferior Frontal Gyrus
-30	60	10	-30	59	6	-3.59220E+0000,	10	Frontal	Lobe,	Middle Frontal Gyrus
30	60	15	30	59	11	-3.58529E+0000,	10	Frontal	Lobe,	Middle Frontal Gyrus
10	55	5	10	54	2	-3.58125E+0000,	10	Frontal	Lobe,	Medial Frontal Gyrus
-45	45	0	-45	44	-2	-3.58046E+0000,	10	Frontal	Lobe,	Inferior Frontal Gyrus
35	60	-10	35	58	-11	-3.57922E+0000,	10	Frontal	Lobe,	Middle Frontal Gyrus
-35	50	10	-35	49	7	-3.57903E+0000,	10	Frontal	Lobe,	Middle Frontal Gyrus
10	55	0	10	53	-3	-3.56880E+0000,	10	Frontal	Lobe,	Superior Frontal Gyrus
5	50	5	5	49	2	-3.56852E+0000,	10	Frontal	Lobe,	Medial Frontal Gyrus
45	50	5	45	49	2	-3.55233E+0000,	10	Frontal	Lobe,	Middle Frontal Gyrus
5	60	30	5	60	25	-3.54887E+0000,	10	Frontal	Lobe,	Superior Frontal Gyrus
10	40	-10	10	38	-10	-3.54182E+0000,	10	Frontal	Lobe,	Medial Frontal Gyrus
-25	55	-5	-25	53	-7	-3.53218E+0000,	10	Frontal	Lobe,	Middle Frontal Gyrus
-20	60	0	-20	58	-3	-3.53138E+0000,	10	Frontal	Lobe,	Superior Frontal Gyrus
-40	55	5	-40	54	2	-3.52134E+0000,	10	Frontal	Lobe,	Inferior Frontal Gyrus
-30	50	10	-30	49	7	-3.51754E+0000,	10	Frontal	Lobe,	Middle Frontal Gyrus
25	65	0	25	63	-3	-3.50629E+0000,	10	Frontal	Lobe,	Superior Frontal Gyrus
5	60	25	5	59	20	-3.50559E+0000,	10	Frontal	Lobe,	Medial Frontal Gyrus
20	55	25	20	54	20	-3.50492E+0000,	10	Frontal	Lobe,	Superior Frontal Gyrus
25	60	15	25	59	11	-3.49599E+0000,	10	Frontal	Lobe,	Superior Frontal Gyrus
-40	55	0	-40	53	-3	-3.48629E+0000,	10	Frontal	Lobe,	Middle Frontal Gyrus
-45	50	-5	-45	48	-7	-3.48563E+0000,	10	Frontal	Lobe,	Middle Frontal Gyrus
-25	55	30	-25	55	25	-3.48354E+0000,	10	Frontal	Lobe,	Superior Frontal Gyrus
-10	15	-25	-10	13	-22	-3.79625E+0000,	11	Frontal	Lobe,	Rectal Gyrus
-10	20	-20	-10	19	-18	-3.75949E+0000,	11	Frontal	Lobe,	Rectal Gyrus
-10	20	-25	-10	18	-22	-3.71322E+0000,	11	Frontal	Lobe,	Rectal Gyrus
-5	25	-15	-5	24	-14	-3.71256E+0000,	11	Frontal	Lobe,	Medial Frontal Gyrus
-5	15	-25	-5	13	-22	-3.70274E+0000,	11	Frontal	Lobe,	Rectal Gyrus
10	20	-30	10	18	-26	-3.69127E+0000,	11	Frontal	Lobe,	Rectal Gyrus
5	35	-15	5	33	-14	-3.68829E+0000,	11	Frontal	Lobe,	Medial Frontal Gyrus
10	40	-25	10	38	-23	-3.68663E+0000,	11	Frontal	Lobe,	Rectal Gyrus
15	40	-25	15	38	-23	-3.68586E+0000,	11	Frontal	Lobe,	Orbital Gyrus
5	30	-25	5	28	-22	-3.68107E+0000,	11	Frontal	Lobe,	Rectal Gyrus
5	35	-20	5	33	-18	-3.67894E+0000,	11	Frontal	Lobe,	Medial Frontal Gyrus
10	35	-25	10	33	-23	-3.67875E+0000,	11	Frontal	Lobe,	Rectal Gyrus
5	25	-30	5	23	-26	-3.67728E+0000,	11	Frontal	Lobe,	Rectal Gyrus
5	35	-25	5	33	-23	-3.67688E+0000,	11	Frontal	Lobe,	Rectal Gyrus
-5	20	-25	-5	18	-22	-3.67632E+0000,	11	Frontal	Lobe,	Rectal Gyrus
10	35	-20	10	33	-18	-3.67621E+0000,	11	Frontal	Lobe,	Rectal Gyrus
5	25	-25	5	23	-22	-3.67608E+0000,	11	Frontal	Lobe,	Rectal Gyrus
10	15	-25	10	13	-22	-3.67556E+0000,	11	Frontal	Lobe,	Rectal Gyrus
10	20	-25	10	18	-22	-3.67297E+0000,	11	Frontal	Lobe,	Rectal Gyrus
5	20	-25	5	18	-22	-3.67195E+0000,	11	Frontal	Lobe,	Rectal Gyrus
-20	25	-25	-20	23	-22	-3.67080E+0000,	11	Frontal	Lobe,	Inferior Frontal Gyrus
-10	25	-30	-10	23	-26	-3.66551E+0000,	11	Frontal	Lobe,	Rectal Gyrus
10	45	-25	10	43	-23	-3.66275E+0000,	11	Frontal	Lobe,	Rectal Gyrus
15	35	-20	15	33	-18	-3.66077E+0000,	11	Frontal	Lobe,	Inferior Frontal Gyrus
10	15	-20	10	14	-18	-3.66040E+0000,	11	Frontal	Lobe,	Rectal Gyrus
10	30	-25	10	28	-22	-3.66021E+0000,	11	Frontal	Lobe,	Rectal Gyrus
20	40	-25	20	38	-23	-3.65900E+0000,	11	Frontal	Lobe,	Orbital Gyrus
5	40	-25	5	38	-23	-3.65592E+0000,	11	Frontal	Lobe,	Rectal Gyrus
-10	15	-20	-10	14	-18	-3.65489E+0000,	11	Frontal	Lobe,	Rectal Gyrus
5	30	-15	5	28	-14	-3.65195E+0000,	11	Frontal	Lobe,	Medial Frontal Gyrus
-30	60	-10	-30	58	-11	-3.64958E+0000,	11	Frontal	Lobe,	Superior Frontal Gyrus
10	40	-20	10	38	-19	-3.64884E+0000,	11	Frontal	Lobe,	Inferior Frontal Gyrus
-5	25	-25	-5	23	-22	-3.64833E+0000,	11	Frontal	Lobe,	Rectal Gyrus
10	25	-25	10	23	-22	-3.64765E+0000,	11	Frontal	Lobe,	Rectal Gyrus
15	30	-25	15	28	-22	-3.64041E+0000,	11	Frontal	Lobe,	Inferior Frontal Gyrus
10	30	-30	10	28	-27	-3.63850E+0000,	11	Frontal	Lobe,	Rectal Gyrus
15	35	-30	15	33	-27	-3.63287E+0000,	11	Frontal	Lobe,	Orbital Gyrus
5	20	-30	5	18	-26	-3.62690E+0000,	11	Frontal	Lobe,	Rectal Gyrus
-5	30	-25	-5	28	-22	-3.62681E+0000,	11	Frontal	Lobe,	Rectal Gyrus
20	35	-20	20	33	-18	-3.62340E+0000,	11	Frontal	Lobe,	Inferior Frontal Gyrus
5	40	-20	5	38	-19	-3.62119E+0000,	11	Frontal	Lobe,	Orbital Gyrus
25	35	-25	25	33	-23	-3.62061E+0000,	11	Frontal	Lobe,	Inferior Frontal Gyrus
-25	60	-15	-25	57	-15	-3.61062E+0000,	11	Frontal	Lobe,	Superior Frontal Gyrus
-10	25	-25	-10	23	-22	-3.60910E+0000,	11	Frontal	Lobe,	Rectal Gyrus
5	15	-25	5	13	-22	-3.60897E+0000,	11	Frontal	Lobe,	Rectal Gyrus
5	45	-25	5	43	-23	-3.60341E+0000,	11	Frontal	Lobe,	Rectal Gyrus
35	55	-15	35	53	-15	-3.60145E+0000,	11	Frontal	Lobe,	Middle Frontal Gyrus
-5	35	-25	-5	33	-23	-3.60122E+0000,	11	Frontal	Lobe,	Rectal Gyrus
25	40	-20	25	38	-19	-3.59029E+0000,	11	Frontal	Lobe,	Middle Frontal Gyrus
-25	60	-10	-25	58	-11	-3.58285E+0000,	11	Frontal	Lobe,	Superior Frontal Gyrus
-10	25	-15	-10	24	-14	-3.57614E+0000,	11	Frontal	Lobe,	Subcallosal Gyrus
-10	20	-30	-10	18	-26	-3.57177E+0000,	11	Frontal	Lobe,	Rectal Gyrus
20	25	-25	20	23	-22	-3.56972E+0000,	11	Frontal	Lobe,	Inferior Frontal Gyrus
-5	15	-20	-5	14	-18	-3.56556E+0000,	11	Frontal	Lobe,	Rectal Gyrus
20	40	-20	20	38	-19	-3.56393E+0000,	11	Frontal	Lobe,	Inferior Frontal Gyrus
10	25	-20	10	23	-18	-3.56216E+0000,	11	Frontal	Lobe,	Rectal Gyrus
-5	40	-25	-5	38	-23	-3.56166E+0000,	11	Frontal	Lobe,	Orbital Gyrus
30	40	-20	30	38	-19	-3.55928E+0000,	11	Frontal	Lobe,	Middle Frontal Gyrus
-25	30	-25	-25	28	-22	-3.55902E+0000,	11	Frontal	Lobe,	Inferior Frontal Gyrus
5	40	-15	5	38	-15	-3.55546E+0000,	11	Frontal	Lobe,	Medial Frontal Gyrus
-10	30	-25	-10	28	-22	-3.55005E+0000,	11	Frontal	Lobe,	Rectal Gyrus
25	35	-20	25	33	-18	-3.53880E+0000,	11	Frontal	Lobe,	Inferior Frontal Gyrus
-5	30	-15	-5	28	-14	-3.53836E+0000,	11	Frontal	Lobe,	Medial Frontal Gyrus
15	45	-25	15	43	-23	-3.52962E+0000,	11	Frontal	Lobe,	Orbital Gyrus
25	30	-25	25	28	-22	-3.52334E+0000,	11	Frontal	Lobe,	Inferior Frontal Gyrus
25	40	-15	25	38	-15	-3.52251E+0000,	11	Frontal	Lobe,	Middle Frontal Gyrus
-10	35	-25	-10	33	-23	-3.52240E+0000,	11	Frontal	Lobe,	Rectal Gyrus
-10	40	-25	-10	38	-23	-3.50506E+0000,	11	Frontal	Lobe,	Rectal Gyrus
-15	30	-25	-15	28	-22	-3.50294E+0000,	11	Frontal	Lobe,	Inferior Frontal Gyrus
-5	45	-25	-5	43	-23	-3.50066E+0000,	11	Frontal	Lobe,	Orbital Gyrus
-5	35	-20	-5	33	-18	-3.49864E+0000,	11	Frontal	Lobe,	Medial Frontal Gyrus
-10	45	-25	-10	43	-23	-3.49472E+0000,	11	Frontal	Lobe,	Rectal Gyrus
10	50	-25	10	47	-23	-3.49128E+0000,	11	Frontal	Lobe,	Orbital Gyrus
-10	50	-25	-10	47	-23	-3.48252E+0000,	11	Frontal	Lobe,	Orbital Gyrus
-30	15	-15	-30	14	-13	-3.76680E+0000,	13	Frontal	Lobe,	Inferior Frontal Gyrus
-20	15	-15	-20	14	-13	-3.75499E+0000,	13	Frontal	Lobe,	Subcallosal Gyrus
-15	15	-15	-15	14	-13	-3.69453E+0000,	13	Frontal	Lobe,	Subcallosal Gyrus
-10	20	-15	-10	19	-14	-3.74819E+0000,	25	Frontal	Lobe,	Medial Frontal Gyrus
-15	15	-20	-15	14	-18	-3.74195E+0000,	25	Frontal	Lobe,	Medial Frontal Gyrus
15	10	-20	15	9	-17	-3.72827E+0000,	25	Frontal	Lobe,	Medial Frontal Gyrus
-5	20	-20	-5	19	-18	-3.71890E+0000,	25	Frontal	Lobe,	Medial Frontal Gyrus
-5	25	-20	-5	23	-18	-3.69383E+0000,	25	Frontal	Lobe,	Medial Frontal Gyrus
5	30	-20	5	28	-18	-3.67548E+0000,	25	Frontal	Lobe,	Medial Frontal Gyrus
-5	20	-15	-5	19	-14	-3.66910E+0000,	25	Frontal	Lobe,	Subcallosal Gyrus
10	10	-20	10	9	-17	-3.65637E+0000,	25	Frontal	Lobe,	Medial Frontal Gyrus
5	15	-20	5	14	-18	-3.64049E+0000,	25	Frontal	Lobe,	Medial Frontal Gyrus
15	15	-20	15	14	-18	-3.63877E+0000,	25	Frontal	Lobe,	Medial Frontal Gyrus
5	10	-15	5	9	-13	-3.63768E+0000,	25	Frontal	Lobe,	Subcallosal Gyrus
5	25	-20	5	23	-18	-3.63477E+0000,	25	Frontal	Lobe,	Medial Frontal Gyrus
10	30	-20	10	28	-18	-3.62339E+0000,	25	Frontal	Lobe,	Medial Frontal Gyrus
-10	25	-20	-10	23	-18	-3.62113E+0000,	25	Frontal	Lobe,	Medial Frontal Gyrus
-5	30	-20	-5	28	-18	-3.60451E+0000,	25	Frontal	Lobe,	Medial Frontal Gyrus
5	20	-20	5	19	-18	-3.59810E+0000,	25	Frontal	Lobe,	Medial Frontal Gyrus
10	20	-20	10	19	-18	-3.56223E+0000,	25	Frontal	Lobe,	Medial Frontal Gyrus
5	10	-20	5	9	-17	-3.56166E+0000,	25	Frontal	Lobe,	Medial Frontal Gyrus
5	25	-15	5	24	-14	-3.50886E+0000,	25	Frontal	Lobe,	Medial Frontal Gyrus
10	30	-15	10	28	-14	-3.50636E+0000,	25	Frontal	Lobe,	Medial Frontal Gyrus
0	10	-15	0	9	-13	-3.49490E+0000,	25	Frontal	Lobe,	Subcallosal Gyrus
-15	-45	40	-15	-42	39	-3.52853E+0000,	31	Frontal	Lobe,	Precuneus
20	5	-15	20	4	-13	-3.74694E+0000,	34	Frontal	Lobe,	Subcallosal Gyrus
25	5	-15	25	4	-13	-3.69223E+0000,	34	Frontal	Lobe,	Subcallosal Gyrus
15	5	-15	15	4	-13	-3.66085E+0000,	34	Frontal	Lobe,	Subcallosal Gyrus
55	-10	15	54	-9	14	-3.62496E+0000,	43	Frontal	Lobe,	Precentral Gyrus
-50	-10	15	-50	-9	14	-3.61971E+0000,	43	Frontal	Lobe,	Precentral Gyrus
55	-10	10	54	-9	10	-3.59276E+0000,	43	Frontal	Lobe,	Precentral Gyrus
-50	-10	10	-50	-9	10	-3.52690E+0000,	43	Frontal	Lobe,	Precentral Gyrus
50	-5	15	50	-4	14	-3.50811E+0000,	43	Frontal	Lobe,	Precentral Gyrus
50	-10	15	50	-9	14	-3.49541E+0000,	43	Frontal	Lobe,	Precentral Gyrus
-55	-10	10	-54	-9	10	-3.49089E+0000,	43	Frontal	Lobe,	Precentral Gyrus
-50	-5	15	-50	-4	14	-3.48087E+0000,	43	Frontal	Lobe,	Precentral Gyrus
50	0	20	50	1	18	-3.71872E+0000,	44	Frontal	Lobe,	Inferior Frontal Gyrus
-55	15	10	-54	15	8	-3.53438E+0000,	44	Frontal	Lobe,	Precentral Gyrus
-50	0	20	-50	1	18	-3.52882E+0000,	44	Frontal	Lobe,	Inferior Frontal Gyrus
-55	25	10	-54	25	8	-3.72668E+0000,	45	Frontal	Lobe,	Inferior Frontal Gyrus
-55	25	5	-54	24	3	-3.71963E+0000,	45	Frontal	Lobe,	Inferior Frontal Gyrus
-55	30	5	-54	29	3	-3.69141E+0000,	45	Frontal	Lobe,	Inferior Frontal Gyrus
55	15	5	54	15	4	-3.68414E+0000,	45	Frontal	Lobe,	Inferior Frontal Gyrus
-55	25	15	-54	25	13	-3.65071E+0000,	45	Frontal	Lobe,	Inferior Frontal Gyrus
-55	35	5	-54	34	3	-3.62387E+0000,	45	Frontal	Lobe,	Inferior Frontal Gyrus
55	20	5	54	20	4	-3.61546E+0000,	45	Frontal	Lobe,	Inferior Frontal Gyrus
50	25	25	50	25	22	-3.60018E+0000,	45	Frontal	Lobe,	Inferior Frontal Gyrus
-55	20	10	-54	20	8	-3.54005E+0000,	45	Frontal	Lobe,	Inferior Frontal Gyrus
50	25	20	50	25	17	-3.53999E+0000,	45	Frontal	Lobe,	Inferior Frontal Gyrus
60	20	20	59	20	17	-3.53617E+0000,	45	Frontal	Lobe,	Inferior Frontal Gyrus
-55	20	5	-54	20	4	-3.52717E+0000,	45	Frontal	Lobe,	Inferior Frontal Gyrus
60	20	15	59	20	13	-3.48028E+0000,	45	Frontal	Lobe,	Inferior Frontal Gyrus
55	30	20	54	30	17	-3.71926E+0000,	46	Frontal	Lobe,	Inferior Frontal Gyrus
-50	40	5	-50	39	3	-3.61722E+0000,	46	Frontal	Lobe,	Inferior Frontal Gyrus
50	30	25	50	30	22	-3.60271E+0000,	46	Frontal	Lobe,	Middle Frontal Gyrus
-45	40	20	-45	40	16	-3.59827E+0000,	46	Frontal	Lobe,	Middle Frontal Gyrus
50	30	20	50	30	17	-3.58939E+0000,	46	Frontal	Lobe,	Inferior Frontal Gyrus
50	40	15	50	39	12	-3.58622E+0000,	46	Frontal	Lobe,	Inferior Frontal Gyrus
45	30	15	45	30	12	-3.49090E+0000,	46	Frontal	Lobe,	Inferior Frontal Gyrus
-30	20	-25	-30	18	-22	-3.88256E+0000,	47	Frontal	Lobe,	Inferior Frontal Gyrus
-25	20	-25	-25	18	-22	-3.86992E+0000,	47	Frontal	Lobe,	Inferior Frontal Gyrus
-20	15	-25	-20	13	-22	-3.86469E+0000,	47	Frontal	Lobe,	Inferior Frontal Gyrus
-25	15	-25	-25	13	-22	-3.85480E+0000,	47	Frontal	Lobe,	Inferior Frontal Gyrus
-15	15	-25	-15	13	-22	-3.84506E+0000,	47	Frontal	Lobe,	Inferior Frontal Gyrus
-30	20	-20	-30	19	-18	-3.83259E+0000,	47	Frontal	Lobe,	Inferior Frontal Gyrus
-20	20	-25	-20	18	-22	-3.82287E+0000,	47	Frontal	Lobe,	Inferior Frontal Gyrus
-25	20	-20	-25	19	-18	-3.81724E+0000,	47	Frontal	Lobe,	Inferior Frontal Gyrus
-35	20	-20	-35	19	-18	-3.80782E+0000,	47	Frontal	Lobe,	Inferior Frontal Gyrus
-40	25	-20	-40	23	-18	-3.79330E+0000,	47	Frontal	Lobe,	Inferior Frontal Gyrus
-20	20	-20	-20	19	-18	-3.79241E+0000,	47	Frontal	Lobe,	Inferior Frontal Gyrus
-25	15	-20	-25	14	-18	-3.78383E+0000,	47	Frontal	Lobe,	Inferior Frontal Gyrus
-20	15	-20	-20	14	-18	-3.78157E+0000,	47	Frontal	Lobe,	Inferior Frontal Gyrus
-15	20	-20	-15	19	-18	-3.77363E+0000,	47	Frontal	Lobe,	Inferior Frontal Gyrus
-25	15	-15	-25	14	-13	-3.76788E+0000,	47	Frontal	Lobe,	Inferior Frontal Gyrus
-15	20	-25	-15	18	-22	-3.76693E+0000,	47	Frontal	Lobe,	Inferior Frontal Gyrus
-35	15	-15	-35	14	-13	-3.76169E+0000,	47	Frontal	Lobe,	Inferior Frontal Gyrus
-30	15	-20	-30	14	-18	-3.75255E+0000,	47	Frontal	Lobe,	Inferior Frontal Gyrus
-25	25	-25	-25	23	-22	-3.75196E+0000,	47	Frontal	Lobe,	Inferior Frontal Gyrus
-40	15	-15	-40	14	-13	-3.73423E+0000,	47	Frontal	Lobe,	Inferior Frontal Gyrus
20	10	-20	20	9	-17	-3.73292E+0000,	47	Frontal	Lobe,	Inferior Frontal Gyrus
-15	20	-15	-15	19	-14	-3.72393E+0000,	47	Frontal	Lobe,	Inferior Frontal Gyrus
20	15	-25	20	13	-22	-3.71992E+0000,	47	Frontal	Lobe,	Inferior Frontal Gyrus
15	15	-25	15	13	-22	-3.71756E+0000,	47	Frontal	Lobe,	Inferior Frontal Gyrus
55	30	0	54	29	-1	-3.71497E+0000,	47	Frontal	Lobe,	Inferior Frontal Gyrus
-40	20	-15	-40	19	-14	-3.71105E+0000,	47	Frontal	Lobe,	Inferior Frontal Gyrus
-55	25	0	-54	24	-1	-3.70306E+0000,	47	Frontal	Lobe,	Inferior Frontal Gyrus
-55	20	0	-54	19	-1	-3.70111E+0000,	47	Frontal	Lobe,	Inferior Frontal Gyrus
-55	35	0	-54	34	-2	-3.69572E+0000,	47	Frontal	Lobe,	Inferior Frontal Gyrus
-50	40	-5	-50	39	-6	-3.69258E+0000,	47	Frontal	Lobe,	Middle Frontal Gyrus
25	10	-20	25	9	-17	-3.68689E+0000,	47	Frontal	Lobe,	Inferior Frontal Gyrus
25	15	-25	25	13	-22	-3.68513E+0000,	47	Frontal	Lobe,	Inferior Frontal Gyrus
15	35	-25	15	33	-23	-3.68225E+0000,	47	Frontal	Lobe,	Orbital Gyrus
15	25	-30	15	23	-26	-3.68217E+0000,	47	Frontal	Lobe,	Orbital Gyrus
-35	15	-20	-35	14	-18	-3.67702E+0000,	47	Frontal	Lobe,	Inferior Frontal Gyrus
-35	20	-15	-35	19	-14	-3.67542E+0000,	47	Frontal	Lobe,	Inferior Frontal Gyrus
-15	25	-30	-15	23	-26	-3.67375E+0000,	47	Frontal	Lobe,	Orbital Gyrus
50	25	-10	50	24	-10	-3.67292E+0000,	47	Frontal	Lobe,	Inferior Frontal Gyrus
55	20	0	54	19	-1	-3.67222E+0000,	47	Frontal	Lobe,	Inferior Frontal Gyrus
15	30	-30	15	28	-27	-3.67143E+0000,	47	Frontal	Lobe,	Orbital Gyrus
-40	20	-20	-40	19	-18	-3.66978E+0000,	47	Frontal	Lobe,	Inferior Frontal Gyrus
20	35	-25	20	33	-23	-3.66680E+0000,	47	Frontal	Lobe,	Orbital Gyrus
55	20	-5	54	19	-5	-3.66628E+0000,	47	Frontal	Lobe,	Inferior Frontal Gyrus
-30	25	-20	-30	23	-18	-3.66541E+0000,	47	Frontal	Lobe,	Inferior Frontal Gyrus
15	20	-25	15	18	-22	-3.66255E+0000,	47	Frontal	Lobe,	Inferior Frontal Gyrus
-20	30	-30	-20	28	-27	-3.66046E+0000,	47	Frontal	Lobe,	Orbital Gyrus
-15	30	-30	-15	28	-27	-3.65992E+0000,	47	Frontal	Lobe,	Orbital Gyrus
50	25	-15	50	24	-14	-3.65711E+0000,	47	Frontal	Lobe,	Inferior Frontal Gyrus
-50	35	0	-50	34	-2	-3.65663E+0000,	47	Frontal	Lobe,	Inferior Frontal Gyrus
20	30	-30	20	28	-27	-3.65404E+0000,	47	Frontal	Lobe,	Orbital Gyrus
-50	35	-5	-50	34	-6	-3.63935E+0000,	47	Frontal	Lobe,	Inferior Frontal Gyrus
50	30	-10	50	29	-10	-3.63740E+0000,	47	Frontal	Lobe,	Inferior Frontal Gyrus
-50	40	0	-50	39	-2	-3.62120E+0000,	47	Frontal	Lobe,	Middle Frontal Gyrus
15	25	-25	15	23	-22	-3.62000E+0000,	47	Frontal	Lobe,	Orbital Gyrus
30	10	-20	30	9	-17	-3.61820E+0000,	47	Frontal	Lobe,	Inferior Frontal Gyrus
-50	20	-10	-50	19	-9	-3.61503E+0000,	47	Frontal	Lobe,	Inferior Frontal Gyrus
-15	25	-25	-15	23	-22	-3.61421E+0000,	47	Frontal	Lobe,	Orbital Gyrus
50	40	-5	50	39	-6	-3.60540E+0000,	47	Frontal	Lobe,	Middle Frontal Gyrus
20	30	-25	20	28	-22	-3.60356E+0000,	47	Frontal	Lobe,	Orbital Gyrus
-25	25	-20	-25	23	-18	-3.60271E+0000,	47	Frontal	Lobe,	Inferior Frontal Gyrus
50	30	-15	50	28	-14	-3.59265E+0000,	47	Frontal	Lobe,	Inferior Frontal Gyrus
20	15	-20	20	14	-18	-3.57721E+0000,	47	Frontal	Lobe,	Inferior Frontal Gyrus
15	30	-20	15	28	-18	-3.56424E+0000,	47	Frontal	Lobe,	Inferior Frontal Gyrus
-15	25	-20	-15	23	-18	-3.56092E+0000,	47	Frontal	Lobe,	Inferior Frontal Gyrus
-20	25	-20	-20	23	-18	-3.55879E+0000,	47	Frontal	Lobe,	Inferior Frontal Gyrus
25	20	-25	25	18	-22	-3.55089E+0000,	47	Frontal	Lobe,	Inferior Frontal Gyrus
-50	20	-5	-50	19	-5	-3.52834E+0000,	47	Frontal	Lobe,	Inferior Frontal Gyrus
-30	10	-20	-30	9	-17	-3.52527E+0000,	47	Frontal	Lobe,	Inferior Frontal Gyrus
-40	15	-10	-40	14	-9	-3.51810E+0000,	47	Frontal	Lobe,	Inferior Frontal Gyrus
15	20	-20	15	19	-18	-3.50847E+0000,	47	Frontal	Lobe,	Inferior Frontal Gyrus
-20	30	-25	-20	28	-22	-3.50762E+0000,	47	Frontal	Lobe,	Orbital Gyrus
-25	10	-20	-25	9	-17	-3.49031E+0000,	47	Frontal	Lobe,	Inferior Frontal Gyrus
55	25	0	54	24	-1	-3.48819E+0000,	47	Frontal	Lobe,	Inferior Frontal Gyrus
25	15	-20	25	14	-18	-3.48717E+0000,	47	Frontal	Lobe,	Inferior Frontal Gyrus
15	25	-20	15	23	-18	-3.48514E+0000,	47	Frontal	Lobe,	Inferior Frontal Gyrus
-25	-70	15	-25	-67	17	-3.65212E+0000,	18	Limbic L	obe, P	osterior Cingulate
-20	-55	-5	-20	-53	-2	-3.75733E+0000,	19	Limbic L	obe, P	arahippocampal Gyrus
-25	-55	-5	-25	-53	-2	-3.75013E+0000,	19	Limbic L	obe, P	arahippocampal Gyrus
-20	-55	-10	-20	-54	-6	-3.73332E+0000,	19	Limbic L	obe, P	arahippocampal Gyrus
-25	-55	-10	-25	-54	-6	-3.72943E+0000,	19	Limbic L	obe, P	arahippocampal Gyrus
-25	-50	-5	-25	-49	-2	-3.70399E+0000,	19	Limbic L	obe, P	arahippocampal Gyrus
-20	-50	-5	-20	-49	-2	-3.69986E+0000,	19	Limbic L	obe, P	arahippocampal Gyrus
-30	-50	-5	-30	-49	-2	-3.69425E+0000,	19	Limbic L	obe, P	arahippocampal Gyrus
-25	-50	-10	-25	-49	-6	-3.67895E+0000,	19	Limbic L	obe, P	arahippocampal Gyrus
-30	-50	-10	-30	-49	-6	-3.67472E+0000,	19	Limbic L	obe, P	arahippocampal Gyrus
-20	-50	-10	-20	-49	-6	-3.66432E+0000,	19	Limbic L	obe, P	arahippocampal Gyrus
-30	-45	-5	-30	-44	-2	-3.65218E+0000,	19	Limbic L	obe, P	arahippocampal Gyrus
-35	-45	-10	-35	-44	-6	-3.64951E+0000,	19	Limbic L	obe, P	arahippocampal Gyrus
-30	-45	-10	-30	-44	-6	-3.64813E+0000,	19	Limbic L	obe, P	arahippocampal Gyrus
-35	-45	-5	-35	-44	-2	-3.64141E+0000,	19	Limbic L	obe, P	arahippocampal Gyrus
-20	-45	-5	-20	-44	-2	-3.61744E+0000,	19	Limbic L	obe, P	arahippocampal Gyrus
-20	-45	-10	-20	-44	-6	-3.58735E+0000,	19	Limbic L	obe, P	arahippocampal Gyrus
-15	-45	-10	-15	-44	-6	-3.51161E+0000,	19	Limbic L	obe, S	ub-Gyral
-25	0	-45	-25	-2	-38	-3.76374E+0000,	20	Limbic L	obe, U	ncus
-25	0	-40	-25	-2	-34	-3.75395E+0000,	20	Limbic L	obe, U	ncus
40	-25	-20	40	-25	-16	-3.75345E+0000,	20	Limbic L	obe, P	arahippocampal Gyrus
-30	0	-40	-30	-2	-34	-3.71176E+0000,	20	Limbic L	obe, U	ncus
10	-55	15	10	-53	16	-3.78525E+0000,	23	Limbic L	obe, P	osterior Cingulate
5	-55	15	5	-53	16	-3.72943E+0000,	23	Limbic L	obe, P	osterior Cingulate
5	-45	25	5	-42	25	-3.72113E+0000,	23	Limbic L	obe, P	osterior Cingulate
-5	-45	25	-5	-42	25	-3.69385E+0000,	23	Limbic L	obe, P	osterior Cingulate
0	-55	15	0	-53	16	-3.68804E+0000,	23	Limbic L	obe, P	osterior Cingulate
0	-50	25	0	-47	25	-3.68530E+0000,	23	Limbic L	obe, P	osterior Cingulate
5	-50	25	5	-47	25	-3.65431E+0000,	23	Limbic L	obe, P	osterior Cingulate
5	-40	25	5	-38	25	-3.61424E+0000,	23	Limbic L	obe, P	osterior Cingulate
0	-55	20	0	-52	21	-3.59243E+0000,	23	Limbic L	obe, P	osterior Cingulate
-5	-40	25	-5	-38	25	-3.58553E+0000,	23	Limbic L	obe, P	osterior Cingulate
5	-55	20	5	-52	21	-3.55673E+0000,	23	Limbic L	obe, P	osterior Cingulate
-5	-60	15	-5	-57	17	-3.53407E+0000,	23	Limbic L	obe, P	osterior Cingulate
5	-60	15	5	-57	17	-3.50465E+0000,	23	Limbic L	obe, P	osterior Cingulate
-5	15	-10	-5	14	-9	-3.49261E+0000,	25	Limbic L	obe, A	nterior Cingulate
-25	-30	-10	-25	-29	-7	-3.48912E+0000,	27	Limbic L	obe, P	arahippocampal Gyrus
-20	5	-35	-20	3	-30	-3.89313E+0000,	28	Limbic L	obe, U	ncus
-20	5	-30	-20	4	-25	-3.80614E+0000,	28	Limbic L	obe, U	ncus
-25	5	-30	-25	4	-25	-3.80028E+0000,	28	Limbic L	obe, U	ncus
30	5	-25	30	4	-21	-3.78595E+0000,	28	Limbic L	obe, U	ncus
25	5	-25	25	4	-21	-3.71466E+0000,	28	Limbic L	obe, U	ncus
25	5	-30	25	4	-25	-3.58588E+0000,	28	Limbic L	obe, U	ncus
-20	-15	-25	-20	-16	-20	-3.48832E+0000,	28	Limbic L	obe, P	arahippocampal Gyrus
-20	-20	-25	-20	-20	-20	-3.48771E+0000,	28	Limbic L	obe, P	arahippocampal Gyrus
5	-55	10	5	-53	12	-3.78900E+0000,	29	Limbic L	obe, P	osterior Cingulate
-5	-50	10	-5	-48	12	-3.74974E+0000,	29	Limbic L	obe, P	osterior Cingulate
-5	-55	10	-5	-53	12	-3.74654E+0000,	29	Limbic L	obe, P	osterior Cingulate
-10	-50	5	-10	-48	7	-3.73281E+0000,	29	Limbic L	obe, P	osterior Cingulate
-5	-50	5	-5	-48	7	-3.71352E+0000,	29	Limbic L	obe, P	osterior Cingulate
5	-50	10	5	-48	12	-3.68384E+0000,	29	Limbic L	obe, P	osterior Cingulate
-10	-45	5	-10	-43	7	-3.61307E+0000,	29	Limbic L	obe, P	osterior Cingulate
5	-50	5	5	-48	7	-3.51075E+0000,	29	Limbic L	obe, P	osterior Cingulate
5	-60	5	5	-58	8	-3.78548E+0000,	30	Limbic L	obe, P	osterior Cingulate
-5	-55	5	-5	-53	7	-3.78170E+0000,	30	Limbic L	obe, P	osterior Cingulate
10	-65	10	10	-63	12	-3.77552E+0000,	30	Limbic L	obe, P	osterior Cingulate
-10	-55	5	-10	-53	7	-3.76599E+0000,	30	Limbic L	obe, P	osterior Cingulate
5	-50	15	5	-48	16	-3.76547E+0000,	30	Limbic L	obe, P	osterior Cingulate
0	-50	15	0	-48	16	-3.75870E+0000,	30	Limbic L	obe, P	osterior Cingulate
5	-60	10	5	-58	12	-3.75702E+0000,	30	Limbic L	obe, P	osterior Cingulate
-25	-55	0	-25	-53	3	-3.75357E+0000,	30	Limbic L	obe, P	arahippocampal Gyrus
-15	-55	5	-15	-53	7	-3.75304E+0000,	30	Limbic L	obe, P	osterior Cingulate
10	-70	10	10	-67	13	-3.75287E+0000,	30	Limbic L	obe, P	osterior Cingulate
-5	-50	15	-5	-48	16	-3.74557E+0000,	30	Limbic L	obe, P	osterior Cingulate
5	-50	20	5	-48	21	-3.73352E+0000,	30	Limbic L	obe, P	osterior Cingulate
-5	-60	5	-5	-58	8	-3.72836E+0000,	30	Limbic L	obe, P	osterior Cingulate
0	-50	20	0	-48	21	-3.72352E+0000,	30	Limbic L	obe, P	osterior Cingulate
-5	-50	20	-5	-48	21	-3.72200E+0000,	30	Limbic L	obe, P	osterior Cingulate
-25	-70	5	-25	-68	8	-3.71700E+0000,	30	Limbic L	obe, P	osterior Cingulate
-20	-60	5	-20	-58	8	-3.71426E+0000,	30	Limbic L	obe, P	osterior Cingulate
5	-45	20	5	-43	21	-3.71386E+0000,	30	Limbic L	obe, P	osterior Cingulate
0	-45	20	0	-43	21	-3.70920E+0000,	30	Limbic L	obe, P	osterior Cingulate
-15	-60	5	-15	-58	8	-3.70694E+0000,	30	Limbic L	obe, P	osterior Cingulate
-20	-70	5	-20	-68	8	-3.69551E+0000,	30	Limbic L	obe, P	osterior Cingulate
-10	-50	0	-10	-48	2	-3.69336E+0000,	30	Limbic L	obe, P	arahippocampal Gyrus
-5	-55	15	-5	-53	16	-3.68550E+0000,	30	Limbic L	obe, P	osterior Cingulate
5	-55	5	5	-53	7	-3.68524E+0000,	30	Limbic L	obe, P	osterior Cingulate
-25	-70	10	-25	-67	13	-3.68445E+0000,	30	Limbic L	obe, P	osterior Cingulate
-20	-60	10	-20	-58	12	-3.68333E+0000,	30	Limbic L	obe, P	osterior Cingulate
-20	-65	5	-20	-63	8	-3.67897E+0000,	30	Limbic L	obe, P	osterior Cingulate
-15	-60	10	-15	-58	12	-3.66705E+0000,	30	Limbic L	obe, P	osterior Cingulate
-20	-65	10	-20	-63	12	-3.65439E+0000,	30	Limbic L	obe, P	osterior Cingulate
-5	-60	10	-5	-58	12	-3.62068E+0000,	30	Limbic L	obe, P	osterior Cingulate
-15	-65	10	-15	-63	12	-3.61391E+0000,	30	Limbic L	obe, P	osterior Cingulate
-15	-45	0	-15	-44	2	-3.61030E+0000,	30	Limbic L	obe, P	arahippocampal Gyrus
5	-65	10	5	-63	12	-3.58868E+0000,	30	Limbic L	obe, P	osterior Cingulate
-10	-45	0	-10	-44	2	-3.54851E+0000,	30	Limbic L	obe, P	arahippocampal Gyrus
-10	-65	10	-10	-63	12	-3.52464E+0000,	30	Limbic L	obe, P	osterior Cingulate
15	-45	25	15	-42	25	-3.73138E+0000,	31	Limbic L	obe, C	ingulate Gyrus
0	-45	25	0	-42	25	-3.70855E+0000,	31	Limbic L	obe, C	ingulate Gyrus
-15	-60	30	-15	-57	30	-3.70696E+0000,	31	Limbic L	obe, P	recuneus
15	-45	30	15	-42	30	-3.69995E+0000,	31	Limbic L	obe, C	ingulate Gyrus
-15	-60	25	-15	-57	26	-3.69747E+0000,	31	Limbic L	obe, P	recuneus
5	-45	30	5	-42	30	-3.69629E+0000,	31	Limbic L	obe, C	ingulate Gyrus
-5	-60	30	-5	-57	30	-3.69501E+0000,	31	Limbic L	obe, C	ingulate Gyrus
0	-45	30	0	-42	30	-3.69206E+0000,	31	Limbic L	obe, C	ingulate Gyrus
10	-45	30	10	-42	30	-3.69112E+0000,	31	Limbic L	obe, C	ingulate Gyrus
-5	-45	30	-5	-42	30	-3.67657E+0000,	31	Limbic L	obe, C	ingulate Gyrus
5	-45	35	5	-42	34	-3.67640E+0000,	31	Limbic L	obe, C	ingulate Gyrus
0	-45	35	0	-42	34	-3.66870E+0000,	31	Limbic L	obe, C	ingulate Gyrus
-15	-45	25	-15	-42	25	-3.66481E+0000,	31	Limbic L	obe, C	ingulate Gyrus
20	-45	25	20	-42	25	-3.66126E+0000,	31	Limbic L	obe, C	ingulate Gyrus
-10	-45	30	-10	-42	30	-3.65652E+0000,	31	Limbic L	obe, C	ingulate Gyrus
-5	-55	25	-5	-52	26	-3.65559E+0000,	31	Limbic L	obe, P	osterior Cingulate
10	-45	35	10	-42	34	-3.65285E+0000,	31	Limbic L	obe, C	ingulate Gyrus
-20	-45	25	-20	-42	25	-3.65123E+0000,	31	Limbic L	obe, C	ingulate Gyrus
10	-45	40	10	-42	39	-3.65121E+0000,	31	Limbic L	obe, C	ingulate Gyrus
5	-50	40	5	-47	39	-3.65058E+0000,	31	Limbic L	obe, C	ingulate Gyrus
-20	-65	15	-20	-62	17	-3.64978E+0000,	31	Limbic L	obe, P	osterior Cingulate
5	-45	40	5	-42	39	-3.64970E+0000,	31	Limbic L	obe, C	ingulate Gyrus
10	-50	40	10	-47	39	-3.64645E+0000,	31	Limbic L	obe, C	ingulate Gyrus
-5	-55	20	-5	-52	21	-3.64588E+0000,	31	Limbic L	obe, P	osterior Cingulate
-5	-45	35	-5	-42	34	-3.64494E+0000,	31	Limbic L	obe, C	ingulate Gyrus
5	-40	30	5	-37	30	-3.64422E+0000,	31	Limbic L	obe, C	ingulate Gyrus
5	-40	35	5	-37	34	-3.63956E+0000,	31	Limbic L	obe, C	ingulate Gyrus
-15	-45	30	-15	-42	30	-3.63625E+0000,	31	Limbic L	obe, C	ingulate Gyrus
20	-45	35	20	-42	34	-3.62281E+0000,	31	Limbic L	obe, C	ingulate Gyrus
-10	-45	35	-10	-42	34	-3.61750E+0000,	31	Limbic L	obe, C	ingulate Gyrus
0	-40	30	0	-37	30	-3.61521E+0000,	31	Limbic L	obe, C	ingulate Gyrus
-20	-50	35	-20	-47	35	-3.61516E+0000,	31	Limbic L	obe, S	ub-Gyral
-5	-50	40	-5	-47	39	-3.61474E+0000,	31	Limbic L	obe, C	ingulate Gyrus
5	-40	40	5	-37	39	-3.61123E+0000,	31	Limbic L	obe, C	ingulate Gyrus
-5	-60	25	-5	-57	26	-3.61123E+0000,	31	Limbic L	obe, C	ingulate Gyrus
15	-45	35	15	-42	34	-3.61096E+0000,	31	Limbic L	obe, C	ingulate Gyrus
0	-40	35	0	-37	34	-3.60215E+0000,	31	Limbic L	obe, C	ingulate Gyrus
0	-40	25	0	-38	25	-3.60138E+0000,	31	Limbic L	obe, C	ingulate Gyrus
20	-35	40	20	-32	38	-3.59819E+0000,	31	Limbic L	obe, C	ingulate Gyrus
-10	-50	40	-10	-47	39	-3.59774E+0000,	31	Limbic L	obe, C	ingulate Gyrus
20	-35	45	20	-32	43	-3.59748E+0000,	31	Limbic L	obe, C	ingulate Gyrus
-15	-45	35	-15	-42	34	-3.59015E+0000,	31	Limbic L	obe, C	ingulate Gyrus
-5	-45	40	-5	-42	39	-3.58870E+0000,	31	Limbic L	obe, C	ingulate Gyrus
-5	-40	30	-5	-37	30	-3.58555E+0000,	31	Limbic L	obe, C	ingulate Gyrus
15	-45	40	15	-42	39	-3.58544E+0000,	31	Limbic L	obe, C	ingulate Gyrus
15	-35	40	15	-32	38	-3.58262E+0000,	31	Limbic L	obe, C	ingulate Gyrus
0	-55	25	0	-52	26	-3.57268E+0000,	31	Limbic L	obe, C	ingulate Gyrus
15	-35	45	15	-32	43	-3.56930E+0000,	31	Limbic L	obe, C	ingulate Gyrus
-10	-70	15	-10	-67	17	-3.55897E+0000,	31	Limbic L	obe, P	osterior Cingulate
-10	-45	40	-10	-42	39	-3.55851E+0000,	31	Limbic L	obe, C	ingulate Gyrus
-5	-60	20	-5	-57	21	-3.53024E+0000,	31	Limbic L	obe, P	osterior Cingulate
-5	-40	40	-5	-37	39	-3.52044E+0000,	31	Limbic L	obe, C	ingulate Gyrus
5	-35	40	5	-32	38	-3.49536E+0000,	31	Limbic L	obe, C	ingulate Gyrus
5	-35	35	5	-32	34	-3.49143E+0000,	31	Limbic L	obe, C	ingulate Gyrus
5	35	-10	5	33	-10	-3.69971E+0000,	32	Limbic L	obe, A	nterior Cingulate
-5	20	-10	-5	19	-9	-3.69903E+0000,	32	Limbic L	obe, A	nterior Cingulate
-5	25	-10	-5	24	-10	-3.68067E+0000,	32	Limbic L	obe, A	nterior Cingulate
5	40	-5	5	39	-6	-3.67046E+0000,	32	Limbic L	obe, A	nterior Cingulate
5	35	-5	5	34	-6	-3.65161E+0000,	32	Limbic L	obe, A	nterior Cingulate
5	40	-10	5	38	-10	-3.60338E+0000,	32	Limbic L	obe, A	nterior Cingulate
5	30	-10	5	29	-10	-3.54024E+0000,	32	Limbic L	obe, A	nterior Cingulate
5	45	-5	5	43	-6	-3.53618E+0000,	32	Limbic L	obe, A	nterior Cingulate
5	45	0	5	44	-2	-3.53230E+0000,	32	Limbic L	obe, A	nterior Cingulate
5	40	0	5	39	-2	-3.51841E+0000,	32	Limbic L	obe, A	nterior Cingulate
-65	-20	30	-64	-18	29	-3.74749E+0000,	1	Parietal	Lobe,	Postcentral Gyrus
-55	-20	50	-54	-17	47	-3.73508E+0000,	1	Parietal	Lobe,	Postcentral Gyrus
-65	-20	25	-64	-18	24	-3.73501E+0000,	1	Parietal	Lobe,	Postcentral Gyrus
-45	-30	65	-45	-26	61	-3.71997E+0000,	1	Parietal	Lobe,	Postcentral Gyrus
-50	-25	60	-50	-21	56	-3.71795E+0000,	1	Parietal	Lobe,	Postcentral Gyrus
-45	-30	60	-45	-26	57	-3.70894E+0000,	1	Parietal	Lobe,	Postcentral Gyrus
-50	-25	55	-50	-22	52	-3.70558E+0000,	1	Parietal	Lobe,	Postcentral Gyrus
55	-35	20	54	-33	20	-3.66675E+0000,	13	Sub-loba	r, Ins	ula
-40	-20	-10	-40	-20	-7	-3.64609E+0000,	13	Sub-loba	r, Ins	ula
40	-25	20	40	-23	20	-3.64351E+0000,	13	Sub-loba	r, Ins	ula
35	-25	10	35	-24	10	-3.64297E+0000,	13	Sub-loba	r, Ins	ula
35	-20	15	35	-19	15	-3.64203E+0000,	13	Sub-loba	r, Ins	ula
-40	5	-10	-40	4	-9	-3.63953E+0000,	13	Sub-loba	r, Ext	ra-Nuclear
-40	-25	-5	-40	-24	-3	-3.63424E+0000,	13	Sub-loba	r, Ins	ula
45	-30	20	45	-28	20	-3.62589E+0000,	13	Sub-loba	r, Ins	ula
-40	10	-10	-40	9	-9	-3.62372E+0000,	13	Sub-loba	r, Ext	ra-Nuclear
35	-20	20	35	-18	19	-3.61889E+0000,	13	Sub-loba	r, Ins	ula
50	-30	20	50	-28	20	-3.61285E+0000,	13	Sub-loba	r, Ins	ula
35	-15	20	35	-14	19	-3.60875E+0000,	13	Sub-loba	r, Ins	ula
35	-25	15	35	-24	15	-3.60870E+0000,	13	Sub-loba	r, Ins	ula
-40	-20	-5	-40	-20	-3	-3.59797E+0000,	13	Sub-loba	r, Ins	ula
40	-25	-5	40	-24	-3	-3.59674E+0000,	13	Sub-loba	r, Ins	ula
40	-30	15	40	-28	15	-3.58591E+0000,	13	Sub-loba	r, Ins	ula
45	-25	20	45	-23	20	-3.57965E+0000,	13	Sub-loba	r, Ins	ula
40	-20	15	40	-19	15	-3.57850E+0000,	13	Sub-loba	r, Ins	ula
-35	10	-10	-35	9	-9	-3.57523E+0000,	13	Sub-loba	r, Ext	ra-Nuclear
35	-10	20	35	-9	19	-3.57417E+0000,	13	Sub-loba	r, Ins	ula
35	-10	15	35	-9	14	-3.56983E+0000,	13	Sub-loba	r, Ins	ula
55	-40	20	54	-38	20	-3.56692E+0000,	13	Sub-loba	r, Ins	ula
-45	-20	15	-45	-19	15	-3.56024E+0000,	13	Sub-loba	r, Ins	ula
35	-25	20	35	-23	20	-3.55554E+0000,	13	Sub-loba	r, Ins	ula
40	-20	10	40	-19	10	-3.55226E+0000,	13	Sub-loba	r, Ins	ula
-30	-40	20	-30	-38	20	-3.54430E+0000,	13	Sub-loba	r, Ins	ula
50	-25	20	50	-23	20	-3.53569E+0000,	13	Sub-loba	r, Ins	ula
-40	-15	-5	-40	-15	-3	-3.53249E+0000,	13	Sub-loba	r, Ins	ula
-45	-15	15	-45	-14	15	-3.53192E+0000,	13	Sub-loba	r, Ins	ula
35	-5	20	35	-4	19	-3.52637E+0000,	13	Sub-loba	r, Ins	ula
40	-15	15	40	-14	15	-3.51953E+0000,	13	Sub-loba	r, Ins	ula
35	-5	15	35	-4	14	-3.51846E+0000,	13	Sub-loba	r, Ins	ula
-45	-15	0	-45	-15	1	-3.51617E+0000,	13	Sub-loba	r, Ins	ula
40	-20	5	40	-19	6	-3.51362E+0000,	13	Sub-loba	r, Ins	ula
-45	-15	10	-45	-14	10	-3.51344E+0000,	13	Sub-loba	r, Ins	ula
40	-30	20	40	-28	20	-3.51018E+0000,	13	Sub-loba	r, Ins	ula
-45	-15	5	-45	-14	5	-3.50125E+0000,	13	Sub-loba	r, Ins	ula
-35	-40	20	-35	-38	20	-3.49653E+0000,	13	Sub-loba	r, Ins	ula
-40	-20	5	-40	-19	6	-3.49286E+0000,	13	Sub-loba	r, Ins	ula
50	-35	20	50	-33	20	-3.49021E+0000,	13	Sub-loba	r, Ins	ula
50	-25	15	50	-24	15	-3.48691E+0000,	40	Sub-loba	r, Ins	ula
45	-25	15	45	-24	15	-3.54760E+0000,	41	Sub-loba	r, Ins	ula
