# Supplementary material for: A Simple Pattern of Movement Is Not Able to Inhibit Experimental Pain in FM Patients and Controls: An sLORETA Study
Source: Brain Sci. 2020 Mar 24;10(3):190. doi: 10.3390/brainsci10030190 (PMC7139913; doi:10.3390/brainsci10030190)
Supplement: Supplementary file 1 [file brainsci-10-00190-s001.zip › supplementary materials/Table S2.txt]

X(MNI)	Y(MNI)	Z(MNI)	X(TAL)	Y(TAL)	Z(TAL)	VoxelValue	Brodmann area	Lobe	Structure
55	5	-30	54	4	-25	-3.32851E+0000	21	Temporal Lobe	Middle Temporal Gyrus
55	5	-25	54	4	-21	-3.30744E+0000	21	Temporal Lobe	Middle Temporal Gyrus
15	-5	-25	15	-6	-21	-3.28401E+0000	34	Limbic Lobe	Uncus
0	55	10	0	54	7	-3.27262E+0000	10	Frontal Lobe	Medial Frontal Gyrus
50	0	-30	50	-1	-25	-3.27075E+0000	21	Temporal Lobe	Middle Temporal Gyrus
20	-10	-30	20	-11	-25	-3.26959E+0000	35	Limbic Lobe	Parahippocampal Gyrus
15	-5	-20	15	-6	-17	-3.26884E+0000	34	Limbic Lobe	Parahippocampal Gyrus
20	-10	-25	20	-11	-20	-3.26287E+0000	28	Limbic Lobe	Parahippocampal Gyrus
5	55	10	5	54	7	-3.26113E+0000	10	Frontal Lobe	Medial Frontal Gyrus
15	0	-25	15	-1	-21	-3.25573E+0000	34	Limbic Lobe	Uncus
20	-15	-25	20	-16	-20	-3.25535E+0000	28	Limbic Lobe	Parahippocampal Gyrus
25	-15	-30	25	-16	-24	-3.25176E+0000	35	Limbic Lobe	Parahippocampal Gyrus
30	-15	-35	30	-16	-29	-3.24879E+0000	20	Limbic Lobe	Uncus
25	-20	-30	25	-21	-24	-3.24842E+0000	36	Limbic Lobe	Parahippocampal Gyrus
0	45	0	0	44	-2	-3.24826E+0000	32	Limbic Lobe	Anterior Cingulate
20	-5	-30	20	-6	-25	-3.24737E+0000	28	Limbic Lobe	Uncus
15	-10	-20	15	-11	-16	-3.24568E+0000	34	Limbic Lobe	Parahippocampal Gyrus
15	0	-20	15	-1	-17	-3.24411E+0000	34	Limbic Lobe	Parahippocampal Gyrus
50	0	-35	50	-1	-29	-3.24145E+0000	20	Temporal Lobe	Inferior Temporal Gyrus
15	-5	-30	15	-6	-25	-3.23958E+0000	28	Limbic Lobe	Uncus
25	-10	-35	25	-11	-29	-3.23950E+0000	28	Limbic Lobe	Uncus
20	-10	-35	20	-11	-29	-3.23547E+0000	28	Limbic Lobe	Uncus
55	5	-35	54	3	-30	-3.23475E+0000	21	Temporal Lobe	Middle Temporal Gyrus
30	-10	-35	30	-11	-29	-3.23076E+0000	20	Limbic Lobe	Uncus
35	-15	-35	35	-16	-29	-3.22832E+0000	20	Limbic Lobe	Uncus
50	-10	-35	50	-11	-29	-3.22573E+0000	20	Temporal Lobe	Inferior Temporal Gyrus
50	-5	-30	50	-6	-25	-3.22180E+0000	20	Temporal Lobe	Fusiform Gyrus
45	-10	-35	45	-11	-29	-3.22118E+0000	20	Temporal Lobe	Inferior Temporal Gyrus
40	-10	-35	40	-11	-29	-3.20975E+0000	20	Temporal Lobe	Inferior Temporal Gyrus
20	-5	-35	20	-6	-29	-3.20473E+0000	36	Limbic Lobe	Uncus
30	-15	-30	30	-16	-24	-3.20452E+0000	36	Limbic Lobe	Parahippocampal Gyrus
20	-10	-20	20	-11	-16	-3.20395E+0000	34	Limbic Lobe	Parahippocampal Gyrus
15	0	-30	15	-1	-25	-3.20377E+0000	28	Limbic Lobe	Uncus
40	-15	-35	40	-16	-29	-3.20272E+0000	20	Temporal Lobe	Inferior Temporal Gyrus
35	-10	-40	35	-11	-33	-3.20249E+0000	20	Limbic Lobe	Uncus
45	-5	-35	45	-6	-29	-3.20222E+0000	20	Temporal Lobe	Inferior Temporal Gyrus
40	-10	-40	40	-11	-33	-3.19562E+0000	20	Temporal Lobe	Inferior Temporal Gyrus
45	-10	-40	45	-11	-33	-3.19312E+0000	20	Temporal Lobe	Inferior Temporal Gyrus
20	-15	-20	20	-15	-16	-3.19147E+0000	28	Limbic Lobe	Parahippocampal Gyrus
30	-20	-30	30	-21	-24	-3.19115E+0000	36	Limbic Lobe	Parahippocampal Gyrus
30	-25	-30	30	-25	-24	-3.18129E+0000	36	Limbic Lobe	Parahippocampal Gyrus
